# Supplementary material for: Biomonitoring California Protocol for Following up on Elevated Levels of Urinary Arsenic
Source: Int J Environ Res Public Health. 2023 Mar 27;20(7):5269. doi: 10.3390/ijerph20075269 (PMC10094481; doi:10.3390/ijerph20075269)
Supplement: Supplementary file 1 [file ijerph-20-05269-s001.zip]

Archive with 1 entries (1 files):
- ijerph-2204141-supplementary.pdf
